# Supplementary material for: Dietary Counseling Outcomes in Patients with Lung Cancer in an Upper-Middle-Income Country: An Open-Label Randomized Controlled Trial
Source: J Clin Med. 2024 Sep 4;13(17):5236. doi: 10.3390/jcm13175236 (PMC11396147; doi:10.3390/jcm13175236)
Supplement: Supplementary file 1 [file jcm-13-05236-s001.zip]

Archive with 1 entries (1 files):
- jcm-3154758-supplementary.pdf
